# Supplementary material for: Enhancing Mechanical Performance of a Polymer Material by Incorporating Pillar[5]arene-Based Host–Guest Interactions
Source: Gels. 2022 Jul 28;8(8):475. doi: 10.3390/gels8080475 (PMC9407059; doi:10.3390/gels8080475)
Supplement: Supplementary file 1 [file gels-08-00475-s001.zip]

Archive with 5 entries (4 files):
- gels-1821583-Movies S1-S3/
- gels-1821583-Movies S1-S3/MOVIE S1.mp4
- gels-1821583-Movies S1-S3/MOVIE S2.mp4
- gels-1821583-Movies S1-S3/MOVIE S3.mp4
- gels-1821583-supplementary.pdf
